# Supplementary material for: Effect of sampling time on somatic and germ cell mutations induced by acrylamide in gpt delta mice
Source: Genes Environ. 2021 Feb 17;43:4. doi: 10.1186/s41021-021-00175-5 (PMC7890838; doi:10.1186/s41021-021-00175-5)
Supplement: Supplementary file 2 — Additional file 2: Supplementary Table 1. The gpt mutation frequencies in the testis of the AA or ENU-treated mice. Supplementary Table 2. The gpt mutation frequencies in the sperm of the AA or ENU-treated mice. Supplementary Table 3. The gpt mutation frequencies in the lung of the AA or ENU-treated mice. [file 41021_2021_175_MOESM2_ESM.xlsx]

## Sheet: Suppl table 1
Supplementary table 1. The gpt mutation frequencies in the testis of the AA or ENU-treated mice.
									Sequenced	Mutation
								6TGr	independent	frequency
Animal ID		AA treatment	Expression time	Tissue		Total population		mutants	gpt mutation	(x 10-6)	Average	SD
101		0 mg/kg, 28 days	49 days	Testis		804000		1	1	1.24378
102		0 mg/kg, 28 days	49 days	Testis		1720000		0	0	0
103		0 mg/kg, 28 days	49 days	Testis		1108000		2	1	0.902527
104		0 mg/kg, 28 days	49 days	Testis		1600000		0	0	0
105		0 mg/kg, 28 days	49 days	Testis		705000		1	1	1.41844	0.71295	0.676763
Sum						5937000	0	4	3	0.505306
106		0 mg/kg, 28 days	3 days	Testis		858000		2	2	2.331
107		0 mg/kg, 28 days	3 days	Testis		1076000		1	1	0.929368
108		0 mg/kg, 28 days	3 days	Testis		848000		1	1	1.17925
109		0 mg/kg, 28 days	3 days	Testis		1023000		1	1	0.977517
110		0 mg/kg, 28 days	3 days	Testis		1100000		1	1	0.909091	1.26524	0.605327
Sum						4905000	0	6	6	1.22324
201		7.5 mg/kg 28days	49days	lung		531000		6	2	3.76648
202		7.5 mg/kg 28days	49days	lung		2640000		1	1	0.378788
203		7.5 mg/kg 28days	49days	lung		2073000		5	0	0
204		7.5 mg/kg 28days	49days	lung		2244000		0	0	0
205		7.5 mg/kg 28days	49days	lung		816000		10	0	0	0.829053	1.65024
Sum						8304000	0	22	3	0.361272
206		7.5 mg/kg 28days	3days	lung		872000		5	2	2.29358
207		7.5 mg/kg 28days	3days	lung		1244000		5	2	1.60772
208		7.5 mg/kg 28days	3days	lung		1224000		2	2	1.63399
209		7.5 mg/kg 28days	3days	lung		582000		0	1	1.71821
210		7.5 mg/kg 28days	3days	lung		1053000		9	2	1.89934	1.83057	0.282859
Sum						4975000	0	21	9	1.80905
301		15 mg/kg 28days	49days	lung		1348000		0	0	0
302		15 mg/kg 28days	49days	lung		2486000		3	3	1.20676
303		15 mg/kg 28days	49days	lung		1448000		3	3	2.07182
304		15 mg/kg 28days	49days	lung		2552000		5	2	0.783699
305		15 mg/kg 28days	49days	lung		#DIV/0!		4	3	#DIV/0!	#DIV/0!	#DIV/0!
Sum						#DIV/0!	0	15	11	#DIV/0!
306		15 mg/kg 28days	3days	lung		2058000		4	2	0.971817
307		15 mg/kg 28days	3days	lung		597000		18	1	1.67504
308		15 mg/kg 28days	3days	lung		801000		4	1	1.24844
309		15 mg/kg 28days	3days	lung		1896000		9	2	1.05485
310		15 mg/kg 28days	3days	lung		#DIV/0!		10	3	#DIV/0!	#DIV/0!	#DIV/0!
Sum						#DIV/0!	0	45	9	#DIV/0!
201		7.5 mg/kg, 28 days	49 days	Testis		819000		2	2	2.442
202		7.5 mg/kg, 28 days	49 days	Testis		1762000		2	1	0.567537
203		7.5 mg/kg, 28 days	49 days	Testis		1632000		0	0	0
204		7.5 mg/kg, 28 days	49 days	Testis		760000		1	0	0
205		7.5 mg/kg, 28 days	49 days	Testis		1384000		0	0	0	0.601908	1.05759
Sum						6357000	0	5	3	0.471921
206		7.5 mg/kg, 28 days	3 days	Testis		774000		2	2	2.58398
207		7.5 mg/kg, 28 days	3 days	Testis		4024000		2	2	0.497018
208		7.5 mg/kg, 28 days	3 days	Testis		1224000		2	2	1.63399
209		7.5 mg/kg, 28 days	3 days	Testis		600000		1	1	1.66667
210		7.5 mg/kg, 28 days	3 days	Testis		1050000		2	2	1.90476	1.65728	0.752804
Sum						7672000	0	9	9	1.1731
301		15 mg/kg, 28 days	49 days	Testis		1348000		0	0	0
302		15 mg/kg, 28 days	49 days	Testis		2486000		3	3	1.20676
303		15 mg/kg, 28 days	49 days	Testis		1448000		3	3	2.07182
304		15 mg/kg, 28 days	49 days	Testis		889000		2	2	2.24972
305		15 mg/kg, 28 days	49 days	Testis		2701000		3	3	1.1107	1.3278	0.898379
Sum						8872000	0	11	11	1.23986
306		15 mg/kg, 28 days	3 days	Testis		2666000		2	2	0.750188
307		15 mg/kg, 28 days	3 days	Testis		930000		1	1	1.07527
308		15 mg/kg, 28 days	3 days	Testis		1948000		1	1	0.513347
309		15 mg/kg, 28 days	3 days	Testis		1688000		8	2	1.18483
310		15 mg/kg, 28 days	3 days	Testis		1447000		4	3	2.07326	1.11938	0.595753
Sum						8679000	0	16	9	1.03699
401		30 mg/kg, 28 days	49 days	Testis		2091000		3	3	1.43472
402		30 mg/kg, 28 days	49 days	Testis		1204000		2	2	1.66113
403		30 mg/kg, 28 days	49 days	Testis		816000		1	1	1.22549
404		30 mg/kg, 28 days	49 days	Testis		885000		3	3	3.38983
405		30 mg/kg, 28 days	49 days	Testis		2243000		6	4	1.78333
406		30 mg/kg, 28 days	49 days	Testis		1119000		3	3	2.68097	2.02924	0.833235	#
Sum						8358000	0	18	16	1.91433
407		30 mg/kg, 28 days	3 days	Testis		952000		2	1	1.05042
408		30 mg/kg, 28 days	3 days	Testis		861000		3	3	3.48432
409		30 mg/kg, 28 days	3 days	Testis		1732000		6	6	3.4642
410		30 mg/kg, 28 days	3 days	Testis		1192000		2	2	1.67785
411		30 mg/kg, 28 days	3 days	Testis		1470000		2	2	1.36054
412		30 mg/kg, 28 days	3 days	Testis		1137000		7	6	5.27704	2.71906	1.63696	#
Sum						7344000	0	22	20	2.72331
501		ENU 50 mg/kg, 5 days	72 days	Testis		567000		22		38.8007
502		ENU 50 mg/kg, 5 days	72 days	Testis		750000		9		12
503		ENU 50 mg/kg, 5 days	72 days	Testis		1020000		8		7.84314
504		ENU 50 mg/kg, 5 days	72 days	Testis		1365000		9		6.59341
505		ENU 50 mg/kg, 5 days	72 days	Testis		381000		21		55.1181	24.0711	21.7681	*
Sum						4083000	0	69		16.8993
506		ENU 50 mg/kg, 5 days	26 days	Testis		321000		9		28.0374
507		ENU 50 mg/kg, 5 days	26 days	Testis		1716000		20		11.655
508		ENU 50 mg/kg, 5 days	26 days	Testis		426000		6		14.0845
509		ENU 50 mg/kg, 5 days	26 days	Testis		872000		16		18.3486
510		ENU 50 mg/kg, 5 days	26 days	Testis		366000		9		24.5902	19.3431	6.9078	**
Sum						3701000	0	60		16.2118
For ENU-treated groups, mutant frequency is shown, instead of mutation frequency. DNA sequencing analysis was not conducted for ENU-treated groups.
#: p<0.05, vs vehicle control, Dunnett's test
*: p<0.05, **: p<0.01, vs vehicle control, t-test

## Sheet: Suppl table 2
Supplementary table 2. The gpt mutation frequencies in the sperm of the AA or ENU-treated mice.
									Sequenced	Mutation
								6TGr	independent	frequency
Animal ID		AA treatment	Expression time	Tissue		Total population		mutants	gpt mutation	(x 10-6)	Average	SD
101		0 mg/kg, 28 days	49 days	Sperm		896000		2	2	2.23214
102		0 mg/kg, 28 days	49 days	Sperm		992000		3	3	3.02419
103		0 mg/kg, 28 days	49 days	Sperm		1444000		4	4	2.77008
104		0 mg/kg, 28 days	49 days	Sperm		1540000		2	2	1.2987
105		0 mg/kg, 28 days	49 days	Sperm		1332000		0	0	0	1.86502	1.23457
Sum						6204000	0	11	11	1.77305
106		0 mg/kg, 28 days	3 days	Sperm		1144000		1	1	0.874126
107		0 mg/kg, 28 days	3 days	Sperm		1832000		0	0	0
108		0 mg/kg, 28 days	3 days	Sperm		1108000		1	1	0.902527
109		0 mg/kg, 28 days	3 days	Sperm		1644000		3	3	1.82482
110		0 mg/kg, 28 days	3 days	Sperm		1292000		3	3	2.32198	1.18469	0.905918
Sum						7020000	0	8	8	1.1396
201		7.5 mg/kg 28days	49days	lung		531000		6	2	3.76648
202		7.5 mg/kg 28days	49days	lung		2640000		1	1	0.378788
203		7.5 mg/kg 28days	49days	lung		2073000		5	0	0
204		7.5 mg/kg 28days	49days	lung		2244000		0	0	0
205		7.5 mg/kg 28days	49days	lung		816000		10	0	0	0.829053	1.65024
Sum						8304000	0	22	3	0.361272
206		7.5 mg/kg 28days	3days	lung		872000		5	2	2.29358
207		7.5 mg/kg 28days	3days	lung		1244000		5	2	1.60772
208		7.5 mg/kg 28days	3days	lung		1224000		2	2	1.63399
209		7.5 mg/kg 28days	3days	lung		582000		0	1	1.71821
210		7.5 mg/kg 28days	3days	lung		1053000		9	2	1.89934	1.83057	0.282859
Sum						4975000	0	21	9	1.80905
301		15 mg/kg 28days	49days	lung		1348000		0	0	0
302		15 mg/kg 28days	49days	lung		2486000		3	3	1.20676
303		15 mg/kg 28days	49days	lung		1448000		3	3	2.07182
304		15 mg/kg 28days	49days	lung		2552000		5	2	0.783699
305		15 mg/kg 28days	49days	lung		#DIV/0!		4	3	#DIV/0!	#DIV/0!	#DIV/0!
Sum						#DIV/0!	0	15	11	#DIV/0!
306		15 mg/kg 28days	3days	lung		2058000		4	2	0.971817
307		15 mg/kg 28days	3days	lung		597000		18	1	1.67504
308		15 mg/kg 28days	3days	lung		801000		4	1	1.24844
309		15 mg/kg 28days	3days	lung		1896000		9	2	1.05485
310		15 mg/kg 28days	3days	lung		#DIV/0!		10	3	#DIV/0!	#DIV/0!	#DIV/0!
Sum						#DIV/0!	0	45	9	#DIV/0!
401		30 mg/kg, 28 days	49 days	Sperm		1816000		0	0	0
402		30 mg/kg, 28 days	49 days	Sperm		2304000		3	3	1.30208
403		30 mg/kg, 28 days	49 days	Sperm		1504000		5	2	1.32979
404		30 mg/kg, 28 days	49 days	Sperm		1548000		5	3	1.93798
405		30 mg/kg, 28 days	49 days	Sperm		1148000		4	4	3.48432
406		30 mg/kg, 28 days	49 days	Sperm		2216000		1	0	0	1.34236	1.30755
Sum						10536000	0	18	12	1.13895
407		30 mg/kg, 28 days	3 days	Sperm		303000		4	2	6.60066
408		30 mg/kg, 28 days	3 days	Sperm		408000		2	2	4.90196
409		30 mg/kg, 28 days	3 days	Sperm		1067000		4	3	2.81162
410		30 mg/kg, 28 days	3 days	Sperm		495000		8	8	16.1616
411		30 mg/kg, 28 days	3 days	Sperm		280000		2	1	3.57143
412		30 mg/kg, 28 days	3 days	Sperm		916000		6	6	6.55022	6.76625	4.85116	*
Sum						3469000	0	26	22	6.34189
501		ENU 50 mg/kg, 5 days	72 days	Sperm		1052000		15		14.2586
502		ENU 50 mg/kg, 5 days	72 days	Sperm		1152000		29		25.1736
503		ENU 50 mg/kg, 5 days	72 days	Sperm		728000		13		17.8571
504		ENU 50 mg/kg, 5 days	72 days	Sperm		831000		32		38.5078
505		ENU 50 mg/kg, 5 days	72 days	Sperm		320000		6		18.75	22.9094	9.56688	**
Sum						4083000	0	95		23.2672
506		ENU 50 mg/kg, 5 days	26 days	Sperm		1424000		3		2.10674
507		ENU 50 mg/kg, 5 days	26 days	Sperm		2252000		3		1.33215
508		ENU 50 mg/kg, 5 days	26 days	Sperm		1924000		13		6.75676
509		ENU 50 mg/kg, 5 days	26 days	Sperm		2400000		7		2.91667
510		ENU 50 mg/kg, 5 days	26 days	Sperm		1464000		5		3.4153	3.30552	2.086	*
Sum						9464000	0	31		3.27557
For ENU-treated groups, mutant frequency is shown, instead of mutation frequency. DNA sequencing analysis was not conducted for ENU-treated groups.
*: p<0.05, **: p<0.01, vs vehicle control, t-test

## Sheet: Suppl table 3
Supplementary table 3. The gpt mutation frequencies in the lung of the AA or ENU-treated mice.
									Sequenced	Mutation
								6TGr	independent	frequency
Animal ID		AA treatment	Expression time	Tissue		Total population		mutants	gpt mutation	(x 10-6)	Average	SD
101		0 mg/kg, 28 days	49 days	Lung		1000000		1	1	1
102		0 mg/kg, 28 days	49 days	Lung		1390000		3	3	2.15827
103		0 mg/kg, 28 days	49 days	Lung		2004000		6	6	2.99401
104		0 mg/kg, 28 days	49 days	Lung		1312000		1	1	0.762195
105		0 mg/kg, 28 days	49 days	Lung		1244000		5	4	3.21543	2.02598	1.12018
Sum						6950000	0	16	15	2.15827
106		0 mg/kg, 28 days	3 days	Lung		2188000		15	10	4.57038
107		0 mg/kg, 28 days	3 days	Lung		3260000		3	3	0.920245
108		0 mg/kg, 28 days	3 days	Lung		1342000		7	5	3.72578
109		0 mg/kg, 28 days	3 days	Lung		3148000		3	2	0.635324
110		0 mg/kg, 28 days	3 days	Lung		936000		3	2	2.13675	2.3977	1.72056
Sum						10874000	0	31	22	2.02317
201		7.5 mg/kg 28days	49days	lung		531000		6	2	3.76648
202		7.5 mg/kg 28days	49days	lung		2640000		1	1	0.378788
203		7.5 mg/kg 28days	49days	lung		2073000		5	0	0
204		7.5 mg/kg 28days	49days	lung		2244000		0	0	0
205		7.5 mg/kg 28days	49days	lung		816000		10	0	0	0.829053	1.65024
Sum						8304000	0	22	3	0.361272
206		7.5 mg/kg 28days	3days	lung		872000		5	2	2.29358
207		7.5 mg/kg 28days	3days	lung		1244000		5	2	1.60772
208		7.5 mg/kg 28days	3days	lung		1224000		2	2	1.63399
209		7.5 mg/kg 28days	3days	lung		582000		0	1	1.71821
210		7.5 mg/kg 28days	3days	lung		1053000		9	2	1.89934	1.83057	0.282859
Sum						4975000	0	21	9	1.80905
301		15 mg/kg 28days	49days	lung		1348000		0	0	0
302		15 mg/kg 28days	49days	lung		2486000		3	3	1.20676
303		15 mg/kg 28days	49days	lung		1448000		3	3	2.07182
304		15 mg/kg 28days	49days	lung		2552000		5	2	0.783699
305		15 mg/kg 28days	49days	lung		#DIV/0!		4	3	#DIV/0!	#DIV/0!	#DIV/0!
Sum						#DIV/0!	0	15	11	#DIV/0!
306		15 mg/kg 28days	3days	lung		2058000		4	2	0.971817
307		15 mg/kg 28days	3days	lung		597000		18	1	1.67504
308		15 mg/kg 28days	3days	lung		801000		4	1	1.24844
309		15 mg/kg 28days	3days	lung		1896000		9	2	1.05485
310		15 mg/kg 28days	3days	lung		#DIV/0!		10	3	#DIV/0!	#DIV/0!	#DIV/0!
Sum						#DIV/0!	0	45	9	#DIV/0!
401		30 mg/kg, 28 days	49 days	Lung		1062000		13	12	11.2994
402		30 mg/kg, 28 days	49 days	Lung		2652000		2	1	0.377074
403		30 mg/kg, 28 days	49 days	Lung		1056000		9	8	7.57576
404		30 mg/kg, 28 days	49 days	Lung		2724000		7	7	2.56975
405		30 mg/kg, 28 days	49 days	Lung		816000		10	8	9.80392
406		30 mg/kg, 28 days	49 days	Lung		786000		8	6	7.63359	6.54325	4.22655	*
Sum						9096000	0	49	42	4.61741
407		30 mg/kg, 28 days	3 days	Lung		820000		8	7	8.53659
408		30 mg/kg, 28 days	3 days	Lung		1092000		4	4	3.663
409		30 mg/kg, 28 days	3 days	Lung		1148000		5	5	4.3554
410		30 mg/kg, 28 days	3 days	Lung		1268000		8	6	4.73186
411		30 mg/kg, 28 days	3 days	Lung		1245000		10	6	4.81928
412		30 mg/kg, 28 days	3 days	Lung		1128000		5	5	4.43262	5.08979	1.73716	*
Sum						6701000	0	40	33	4.92464
501		ENU 50 mg/kg, 5 days	72 days	Lung		681000		23		33.7739
502		ENU 50 mg/kg, 5 days	72 days	Lung		618000		38		61.4887
503		ENU 50 mg/kg, 5 days	72 days	Lung		525000		17		32.381
504		ENU 50 mg/kg, 5 days	72 days	Lung		420000		32		76.1905
505		ENU 50 mg/kg, 5 days	72 days	Lung		486000		24		49.3827	50.6433	18.6411	**
Sum						2730000	0	134		49.0842
506		ENU 50 mg/kg, 5 days	26 days	Lung		459000		22		47.9303
507		ENU 50 mg/kg, 5 days	26 days	Lung		504000		20		39.6825
508		ENU 50 mg/kg, 5 days	26 days	Lung		624000		9		14.4231
509		ENU 50 mg/kg, 5 days	26 days	Lung		1028000		22		21.4008
510		ENU 50 mg/kg, 5 days	26 days	Lung		597000		18		30.1508	30.7175	13.5026	**
Sum						3212000	0	91		28.3313
For ENU-treated groups, mutant frequency is shown, instead of mutation frequency. DNA sequencing analysis was not conducted for ENU-treated groups.
*: p<0.05, **: p<0.01, vs vehicle control, t-test
